# Supplementary material for: Provider implicit and explicit bias in person-centered maternity care: a cross-sectional study with maternity providers in Northern Ghana
Source: BMC Health Serv Res. 2023 Mar 14;23:254. doi: 10.1186/s12913-023-09261-6 (PMC10015736; doi:10.1186/s12913-023-09261-6)
Supplement: Supplementary file 2 — Additional file 2. [file 12913_2023_9261_MOESM2_ESM.xls]

## Sheet: Dataset used in analysis
recordid	sex	age_cat	marital_status_rc	religion2	educ2	salary2	positioncat	num_children	training_intpresonal	social_status_family_bin	s1_patient_understanding	s1_exagerating_pain	s1_expect_intro	s1_no_companion	s1_consent	s1_fear_of_sue	s1_need_to_be_stern	s1_uncooperative	s2_patient_understanding	s2_exagerating_pain	s2_expect_intro	s2_no_companion	s2_consent	s2_fear_of_sue	s2_need_to_be_stern	s2_uncooperative	expressionsd	lowSES	highSES	social_status_self_bin	social_mobility_cat	length_provider_cat	hf_type_rc
1	1 Female	30 to 39	Currently Married	Methodist/Presby/Anglican/Other	College(middle level) or below	less than 2000 GHS	Nurse/Midewife	0	0 No	bottom half	1 I strongly disagree	1 I strongly disagree	4 I strongly agree	1 I strongly disagree	3 I agree	4 I strongly agree	1 I strongly disagree	3 I agree									1.03452	15	14	bottom half	No change	0 to 5 years	Mission/Private Hospital
2	1 Female	30 to 39	Currently Married	Catholic	University or above	less than 2000 GHS	Nurse/Midewife	2	0 No	bottom half	1 I strongly disagree	1 I strongly disagree	1 I strongly disagree	1 I strongly disagree	2 I disagree	4 I strongly agree	1 I strongly disagree	3 I agree									0.597932	11	13	bottom half	No change	6 to 10 years	Mission/Private Hospital
3	1 Female	30 to 39	Currently Married	Methodist/Presby/Anglican/Other	College(middle level) or below	less than 2000 GHS	Nurse/Midewife	1	0 No	bottom half	3 I agree	4 I strongly agree	4 I strongly agree	3 I agree	3 I agree	4 I strongly agree	3 I agree	4 I strongly agree									1.22833	25	24	upper half	Upward mobility	0 to 5 years	Mission/Private Hospital
4	1 Female	30 to 39	All Single	Methodist/Presby/Anglican/Other	College(middle level) or below	less than 2000 GHS	Nurse/Midewife	1	1 Yes	bottom half	1 I strongly disagree	1 I strongly disagree	2 I disagree	4 I strongly agree	2 I disagree	2 I disagree	3 I agree	4 I strongly agree									0.761171	20	18	bottom half	No change	6 to 10 years	Mission/Private Hospital
5	1 Female	30 to 39	Currently Married	Methodist/Presby/Anglican/Other	College(middle level) or below	less than 2000 GHS	Wardaid/assistant/others	1	1 Yes	bottom half	4 I strongly agree	1 I strongly disagree	3 I agree	3 I agree	3 I agree	3 I agree	4 I strongly agree	1 I strongly disagree									1.17701	21	17	upper half	Upward mobility	6 to 10 years	Mission/Private Hospital
6	1 Female	30 to 39	Currently Married	Catholic	College(middle level) or below	2000-3000 GHS	Nurse/Midewife	2	1 Yes	bottom half	1 I strongly disagree	1 I strongly disagree	3 I agree	2 I disagree	1 I strongly disagree	3 I agree	1 I strongly disagree	1 I strongly disagree									0.959674	12	12	bottom half	Upward mobility	6 to 10 years	Mission/Private Hospital
7	1 Female	23 to 29 years	Currently Married	Catholic	College(middle level) or below	less than 2000 GHS	Nurse/Midewife	0	1 Yes	bottom half	2 I disagree	2 I disagree	3 I agree	2 I disagree	2 I disagree	4 I strongly agree	2 I disagree	1 I strongly disagree									0.740846	15	11	bottom half	Upward mobility	0 to 5 years	Mission/Private Hospital
8	1 Female	30 to 39	Currently Married	Catholic	College(middle level) or below	less than 2000 GHS	Nurse/Midewife	3	0 No	bottom half									1 I strongly disagree	3 I agree	2 I disagree	1 I strongly disagree	2 I disagree	4 I strongly agree	3 I agree	3 I agree	-0.120064	21	16	upper half	Upward mobility	6 to 10 years	Mission/Private Hospital
9	1 Female	30 to 39	Currently Married	Methodist/Presby/Anglican/Other	College(middle level) or below	less than 2000 GHS	Nurse/Midewife	1	1 Yes	bottom half									3 I agree	4 I strongly agree	1 I strongly disagree	1 I strongly disagree	2 I disagree	4 I strongly agree	4 I strongly agree	4 I strongly agree	0.751499	17	20	upper half	Upward mobility	0 to 5 years	Mission/Private Hospital
10	1 Female	23 to 29 years	Currently Married	Methodist/Presby/Anglican/Other	College(middle level) or below	less than 2000 GHS	Nurse/Midewife	1	0 No	bottom half									1 I strongly disagree	1 I strongly disagree	2 I disagree	2 I disagree	2 I disagree	3 I agree	2 I disagree	1 I strongly disagree	0.579733	17	13	bottom half	Upward mobility	0 to 5 years	Mission/Private Hospital
11	1 Female	23 to 29 years	All Single	Catholic	College(middle level) or below	less than 2000 GHS	Nurse/Midewife	0	1 Yes	bottom half									1 I strongly disagree	1 I strongly disagree	2 I disagree	2 I disagree	1 I strongly disagree	4 I strongly agree	2 I disagree	1 I strongly disagree	0.90011	18	11	upper half	Upward mobility	0 to 5 years	Mission/Private Hospital
12	1 Female	30 to 39	Currently Married	Methodist/Presby/Anglican/Other	College(middle level) or below	2000-3000 GHS	Nurse/Midewife	0	1 Yes	bottom half	4 I strongly agree	2 I disagree	1 I strongly disagree	1 I strongly disagree	4 I strongly agree	4 I strongly agree	4 I strongly agree	4 I strongly agree									1.25966	21	12	bottom half	Upward mobility	0 to 5 years	Mission/Private Hospital
13	1 Female	23 to 29 years	All Single	Catholic	College(middle level) or below	less than 2000 GHS	Nurse/Midewife	0	0 No	bottom half									1 I strongly disagree	3 I agree	4 I strongly agree	2 I disagree	3 I agree	4 I strongly agree	2 I disagree	2 I disagree	1.20125	23	18	upper half	Upward mobility	0 to 5 years	Mission/Private Hospital
14	1 Female	23 to 29 years	All Single	Catholic	College(middle level) or below	less than 2000 GHS	Nurse/Midewife	0	1 Yes	upper half	1 I strongly disagree	2 I disagree	2 I disagree	2 I disagree	1 I strongly disagree	3 I agree	2 I disagree	1 I strongly disagree									1.07464	13	14	bottom half	Downward mobility	0 to 5 years	Mission/Private Hospital
15	1 Female	40 to 59 years	Currently Married	Methodist/Presby/Anglican/Other	College(middle level) or below	2000-3000 GHS	Nurse/Midewife	4	1 Yes	bottom half	1 I strongly disagree	2 I disagree	2 I disagree	1 I strongly disagree	3 I agree	3 I agree	2 I disagree	2 I disagree									0.954171	15	15	upper half	Upward mobility	More than 10 years	Mission/Private Hospital
16	1 Female	23 to 29 years	Currently Married	Methodist/Presby/Anglican/Other	College(middle level) or below	less than 2000 GHS	Nurse/Midewife	2	0 No	bottom half	1 I strongly disagree	2 I disagree	3 I agree	2 I disagree	2 I disagree	2 I disagree	3 I agree	2 I disagree									1.17347	18	17	upper half	Upward mobility	0 to 5 years	Mission/Private Hospital
17	0 Male	30 to 39	Currently Married	Catholic	University or above	less than 2000 GHS	Nurse/Midewife	2	1 Yes	bottom half									4 I strongly agree	3 I agree	1 I strongly disagree	2 I disagree	1 I strongly disagree	4 I strongly agree	4 I strongly agree	4 I strongly agree	1.28482	19	20	bottom half	Upward mobility	6 to 10 years	Mission/Private Hospital
18	1 Female	23 to 29 years	All Single	Catholic	College(middle level) or below	less than 2000 GHS	Nurse/Midewife	0	1 Yes	bottom half									1 I strongly disagree	3 I agree	2 I disagree	2 I disagree	2 I disagree	3 I agree	3 I agree	2 I disagree	0.881819	19	17	bottom half	No change	0 to 5 years	Mission/Private Hospital
19	0 Male	30 to 39	Currently Married	Catholic	College(middle level) or below	less than 2000 GHS	Nurse/Midewife	1	1 Yes	bottom half									2 I disagree	2 I disagree	1 I strongly disagree	1 I strongly disagree	3 I agree	3 I agree	3 I agree	2 I disagree	1.25958	19	16	upper half	Upward mobility	0 to 5 years	Mission/Private Hospital
20	1 Female	40 to 59 years	Currently Married	Methodist/Presby/Anglican/Other	College(middle level) or below	less than 2000 GHS	Wardaid/assistant/others	3	0 No	bottom half	2 I disagree	3 I agree	4 I strongly agree	3 I agree	4 I strongly agree	4 I strongly agree	3 I agree	4 I strongly agree									0.209848	24		bottom half	Upward mobility	More than 10 years	Mission/Private Hospital
21	1 Female	30 to 39	Currently Married	Catholic	University or above	2000-3000 GHS	Nurse/Midewife	1	1 Yes	bottom half	4 I strongly agree	1 I strongly disagree	2 I disagree	2 I disagree	4 I strongly agree	3 I agree	2 I disagree	4 I strongly agree									0.453183	21	18	bottom half	No change	6 to 10 years	Mission/Private Hospital
22	1 Female	30 to 39	Currently Married	Catholic	College(middle level) or below	2000-3000 GHS	Nurse/Midewife	2	1 Yes	bottom half									1 I strongly disagree	2 I disagree	2 I disagree	1 I strongly disagree	1 I strongly disagree	4 I strongly agree	2 I disagree	3 I agree	-0.220661	16	13	upper half	Upward mobility	More than 10 years	Mission/Private Hospital
23	1 Female	30 to 39	Currently Married	Catholic	College(middle level) or below	less than 2000 GHS	Nurse/Midewife	1	1 Yes	bottom half	4 I strongly agree	2 I disagree	3 I agree	2 I disagree	1 I strongly disagree	3 I agree	3 I agree	2 I disagree									0.818107	19	17	upper half	Upward mobility	0 to 5 years	Mission/Private Hospital
24	1 Female	40 to 59 years	Currently Married	Methodist/Presby/Anglican/Other	College(middle level) or below	less than 2000 GHS	Nurse/Midewife	4	1 Yes	bottom half	1 I strongly disagree	1 I strongly disagree	3 I agree	1 I strongly disagree	99 Refused to answer	4 I strongly agree	1 I strongly disagree	1 I strongly disagree									0.995812		17	bottom half	No change	6 to 10 years	Mission/Private Hospital
25	1 Female	23 to 29 years	Currently Married	Catholic	College(middle level) or below	less than 2000 GHS	Nurse/Midewife	1	1 Yes	bottom half									1 I strongly disagree	4 I strongly agree	1 I strongly disagree	1 I strongly disagree	4 I strongly agree	4 I strongly agree	4 I strongly agree	4 I strongly agree	-0.069228	17	20	bottom half	Upward mobility	0 to 5 years	Mission/Private Hospital
26	1 Female	23 to 29 years	Currently Married	Catholic	College(middle level) or below	less than 2000 GHS	Nurse/Midewife	1	0 No	bottom half									3 I agree	3 I agree	1 I strongly disagree	1 I strongly disagree	2 I disagree	4 I strongly agree	2 I disagree	3 I agree	1.14607	18	16	upper half	Upward mobility	0 to 5 years	Govt. Hospital
27	1 Female	30 to 39	All Single	Catholic	College(middle level) or below	less than 2000 GHS	Nurse/Midewife	1	0 No	bottom half	2 I disagree	3 I agree	2 I disagree	2 I disagree	2 I disagree	4 I strongly agree	3 I agree	2 I disagree									0.885509	17	17	bottom half	Upward mobility	6 to 10 years	Govt. Hospital
28	1 Female	30 to 39	All Single	Catholic	College(middle level) or below	2000-3000 GHS	Nurse/Midewife	0	1 Yes	bottom half									1 I strongly disagree	2 I disagree	3 I agree	1 I strongly disagree	2 I disagree	3 I agree	2 I disagree	2 I disagree	0.818894	14	15	bottom half	Upward mobility	0 to 5 years	Govt. Hospital
29	1 Female	30 to 39	Currently Married	Catholic	College(middle level) or below	less than 2000 GHS	Nurse/Midewife	1	1 Yes	bottom half	3 I agree	2 I disagree	4 I strongly agree	1 I strongly disagree	4 I strongly agree	1 I strongly disagree	1 I strongly disagree	1 I strongly disagree									0.646627	20	16	bottom half	Upward mobility	6 to 10 years	Govt. Hospital
30	1 Female	30 to 39	All Single	Catholic	University or above	less than 2000 GHS	Nurse/Midewife	2	1 Yes	bottom half	1 I strongly disagree	1 I strongly disagree	1 I strongly disagree	2 I disagree	1 I strongly disagree	2 I disagree	1 I strongly disagree	3 I agree									0.764612	13	10	bottom half	Downward mobility	More than 10 years	Govt. Hospital
31	1 Female	23 to 29 years	All Single	Catholic	College(middle level) or below	less than 2000 GHS	Nurse/Midewife	0	0 No	bottom half	3 I agree	3 I agree	3 I agree	1 I strongly disagree	4 I strongly agree	2 I disagree	2 I disagree	2 I disagree									1.07157	21	14	upper half	Upward mobility	0 to 5 years	Govt. Hospital
32	1 Female	23 to 29 years	Currently Married	Methodist/Presby/Anglican/Other	College(middle level) or below	less than 2000 GHS	Nurse/Midewife	1	0 No	bottom half									2 I disagree	2 I disagree	2 I disagree	2 I disagree	3 I agree	3 I agree	3 I agree	2 I disagree	0.726417	19	18	upper half	Upward mobility	0 to 5 years	Govt. Hospital
33	1 Female	23 to 29 years	All Single	Methodist/Presby/Anglican/Other	College(middle level) or below	less than 2000 GHS	Nurse/Midewife	0	0 No	upper half									2 I disagree	3 I agree	2 I disagree	2 I disagree	3 I agree	3 I agree	3 I agree	2 I disagree	0.773493	20	19	upper half	Upward mobility	0 to 5 years	Govt. Hospital
34	1 Female	23 to 29 years	All Single	Catholic	College(middle level) or below	less than 2000 GHS	Nurse/Midewife	1	1 Yes	bottom half									3 I agree	3 I agree	3 I agree	2 I disagree	2 I disagree	3 I agree	3 I agree	2 I disagree	0.341977	19	20	bottom half	No change	0 to 5 years	Govt. Hospital
35	1 Female	23 to 29 years	Currently Married	Catholic	College(middle level) or below	less than 2000 GHS	Nurse/Midewife	2	0 No	bottom half									1 I strongly disagree	3 I agree	1 I strongly disagree	1 I strongly disagree	3 I agree	3 I agree	2 I disagree	1 I strongly disagree	0.70504	11	14	bottom half	Upward mobility	0 to 5 years	Govt. Hospital
36	0 Male	30 to 39	Currently Married	Catholic	University or above	less than 2000 GHS	Wardaid/assistant/others	2	0 No	bottom half	2 I disagree	2 I disagree	2 I disagree	2 I disagree	2 I disagree	2 I disagree	2 I disagree	2 I disagree									0.230795	17	17	upper half	Upward mobility	6 to 10 years	Govt. Hospital
37	1 Female	30 to 39	All Single	Catholic	University or above	2000-3000 GHS	Nurse/Midewife	0	0 No	bottom half									1 I strongly disagree	4 I strongly agree	4 I strongly agree	1 I strongly disagree	1 I strongly disagree	3 I agree	3 I agree	2 I disagree	0.706908	22	18	upper half	Upward mobility	6 to 10 years	Govt. Hospital
38	1 Female	30 to 39	Currently Married	Methodist/Presby/Anglican/Other	College(middle level) or below	less than 2000 GHS	Nurse/Midewife	2	0 No	bottom half	3 I agree	3 I agree	3 I agree	2 I disagree	2 I disagree	2 I disagree	2 I disagree	2 I disagree									0.772605	20	16	upper half	Upward mobility	6 to 10 years	Govt. Health Center/Disp
39	1 Female	40 to 59 years	Currently Married	Methodist/Presby/Anglican/Other	College(middle level) or below	2000-3000 GHS	Nurse/Midewife	5	1 Yes	upper half	2 I disagree	2 I disagree	2 I disagree	2 I disagree	4 I strongly agree	2 I disagree	3 I agree	3 I agree									0.813751	21	21	upper half	No change	More than 10 years	Govt. Health Center/Disp
40	1 Female	30 to 39	Currently Married	Catholic	College(middle level) or below	less than 2000 GHS	Nurse/Midewife	2	0 No	bottom half	2 I disagree	1 I strongly disagree	2 I disagree	2 I disagree	4 I strongly agree	2 I disagree	2 I disagree	2 I disagree									0.843511	18	19	bottom half	Upward mobility	6 to 10 years	Govt. Health Center/Disp
41	1 Female	30 to 39	Currently Married	Catholic	College(middle level) or below	less than 2000 GHS	Nurse/Midewife	0	1 Yes	upper half	2 I disagree	2 I disagree	2 I disagree	2 I disagree	2 I disagree	3 I agree	2 I disagree	2 I disagree									1.23078	16	16	upper half	No change	0 to 5 years	Govt. Health Center/Disp
42	1 Female	23 to 29 years	All Single	Catholic	College(middle level) or below	less than 2000 GHS	Nurse/Midewife	1	1 Yes	bottom half									3 I agree	3 I agree	3 I agree	1 I strongly disagree	3 I agree	4 I strongly agree	3 I agree	3 I agree	1.04978	21	20	upper half	Upward mobility	0 to 5 years	Govt. Health Center/Disp
43	1 Female	23 to 29 years	All Single	Catholic	College(middle level) or below	less than 2000 GHS	Nurse/Midewife	0	0 No	upper half	3 I agree	2 I disagree	3 I agree	2 I disagree	2 I disagree	2 I disagree	3 I agree	3 I agree									-0.137344	21	17	bottom half	Downward mobility	0 to 5 years	Govt. Health Center/Disp
44	1 Female	23 to 29 years	Currently Married	Catholic	College(middle level) or below	less than 2000 GHS	Nurse/Midewife	1	1 Yes	upper half	4 I strongly agree	4 I strongly agree	4 I strongly agree	1 I strongly disagree	4 I strongly agree	1 I strongly disagree	4 I strongly agree	3 I agree									1.03812	28	19	upper half	No change	0 to 5 years	Mission/Private Hospital
45	1 Female	30 to 39	Currently Married	Methodist/Presby/Anglican/Other	College(middle level) or below	2000-3000 GHS	Nurse/Midewife	4	1 Yes	upper half									2 I disagree	2 I disagree	2 I disagree	1 I strongly disagree	4 I strongly agree	4 I strongly agree	2 I disagree	1 I strongly disagree	1.06277	16	15	upper half	Upward mobility	More than 10 years	Govt. Health Center/Disp
46	1 Female	30 to 39	Currently Married	Catholic	College(middle level) or below	less than 2000 GHS	Nurse/Midewife	3	0 No	upper half									1 I strongly disagree	3 I agree	2 I disagree	2 I disagree	2 I disagree	4 I strongly agree	2 I disagree	2 I disagree	0.691267	19	15	upper half	Downward mobility	More than 10 years	Govt. Health Center/Disp
47	1 Female	30 to 39	Currently Married	Catholic	College(middle level) or below	less than 2000 GHS	Nurse/Midewife	1	1 Yes	upper half									1 I strongly disagree	1 I strongly disagree	1 I strongly disagree	1 I strongly disagree	4 I strongly agree	4 I strongly agree	1 I strongly disagree	1 I strongly disagree	0.351172	11	11	upper half	Upward mobility	6 to 10 years	Govt. Hospital
48	1 Female	23 to 29 years	Currently Married	Methodist/Presby/Anglican/Other	College(middle level) or below	less than 2000 GHS	Nurse/Midewife	2	0 No	upper half	2 I disagree	2 I disagree	2 I disagree	2 I disagree	3 I agree	2 I disagree	2 I disagree	2 I disagree									-0.374131	18	17	bottom half	Downward mobility	0 to 5 years	Govt. Hospital
49	1 Female	30 to 39	Currently Married	Catholic	College(middle level) or below	less than 2000 GHS	Nurse/Midewife	2	1 Yes	upper half	2 I disagree	2 I disagree	3 I agree	2 I disagree	3 I agree	3 I agree	3 I agree	2 I disagree									0.412606	19	18	upper half	Upward mobility	6 to 10 years	Govt. Hospital
50	1 Female	23 to 29 years	All Single	Catholic	College(middle level) or below	less than 2000 GHS	Nurse/Midewife	0	0 No	upper half	2 I disagree	2 I disagree	2 I disagree	2 I disagree	2 I disagree	1 I strongly disagree	2 I disagree	2 I disagree									0.67836	18	15	bottom half	Downward mobility	0 to 5 years	Govt. Hospital
51	1 Female	30 to 39	Currently Married	Catholic	College(middle level) or below	less than 2000 GHS	Nurse/Midewife	1	0 No	upper half									3 I agree	3 I agree	2 I disagree	1 I strongly disagree	4 I strongly agree	4 I strongly agree	4 I strongly agree	3 I agree	0.406469	19	21	upper half	No change	0 to 5 years	Govt. Hospital
52	1 Female	30 to 39	Currently Married	Catholic	College(middle level) or below	less than 2000 GHS	Nurse/Midewife	1	0 No	bottom half	2 I disagree	2 I disagree	1 I strongly disagree	2 I disagree	3 I agree	3 I agree	4 I strongly agree	2 I disagree									0.79347	18	20	bottom half	No change	0 to 5 years	Govt. Hospital
53	1 Female	23 to 29 years	Currently Married	Catholic	College(middle level) or below	less than 2000 GHS	Nurse/Midewife	1	1 Yes	upper half									3 I agree	3 I agree	3 I agree	2 I disagree	2 I disagree	4 I strongly agree	4 I strongly agree	3 I agree	0.110464	20	21	upper half	No change	0 to 5 years	Govt. Hospital
54	1 Female	23 to 29 years	Currently Married	Catholic	College(middle level) or below	less than 2000 GHS	Nurse/Midewife	0	0 No	bottom half									2 I disagree	2 I disagree	2 I disagree	2 I disagree	2 I disagree	4 I strongly agree	3 I agree	2 I disagree	0.391171	17	16	upper half	Upward mobility	0 to 5 years	Govt. Hospital
55	1 Female	40 to 59 years	Currently Married	Catholic	College(middle level) or below	less than 2000 GHS	Nurse/Midewife	2	1 Yes	upper half	4 I strongly agree	3 I agree	3 I agree	3 I agree	4 I strongly agree	3 I agree	4 I strongly agree	4 I strongly agree									-0.0743976	27	22	upper half	Upward mobility	More than 10 years	Govt. Hospital
56	1 Female	40 to 59 years	Currently Married	Catholic	College(middle level) or below	less than 2000 GHS	Nurse/Midewife	2	1 Yes	bottom half									3 I agree	2 I disagree	2 I disagree	2 I disagree	2 I disagree	4 I strongly agree	2 I disagree	4 I strongly agree	0.832536	16	18	bottom half	No change	6 to 10 years	Govt. Hospital
57	1 Female	40 to 59 years	All Single	Catholic	University or above	less than 2000 GHS	Nurse/Midewife	0	1 Yes	upper half	3 I agree	4 I strongly agree	3 I agree	4 I strongly agree	2 I disagree	1 I strongly disagree	3 I agree	1 I strongly disagree									0.53931	24	18	upper half	Upward mobility	More than 10 years	Govt. Hospital
58	1 Female	40 to 59 years	All Single	Catholic	College(middle level) or below	2000-3000 GHS	Wardaid/assistant/others	2	1 Yes	bottom half	2 I disagree	2 I disagree	2 I disagree	3 I agree	3 I agree	1 I strongly disagree	3 I agree	2 I disagree									0.848158	21	18	upper half	Upward mobility	More than 10 years	Govt. Hospital
59	1 Female	30 to 39	Currently Married	Catholic	College(middle level) or below	less than 2000 GHS	Nurse/Midewife	2	1 Yes	upper half	4 I strongly agree	3 I agree	3 I agree	1 I strongly disagree	4 I strongly agree	4 I strongly agree	2 I disagree	2 I disagree									0.551267	20	15	upper half	Upward mobility	0 to 5 years	Govt. Hospital
60	1 Female	30 to 39	Currently Married	Methodist/Presby/Anglican/Other	College(middle level) or below	less than 2000 GHS	Nurse/Midewife	2	0 No	bottom half									2 I disagree	2 I disagree	2 I disagree	1 I strongly disagree	3 I agree	4 I strongly agree	3 I agree	2 I disagree	-0.00249407	20	16	bottom half	Upward mobility	6 to 10 years	Govt. Hospital
61	1 Female	30 to 39	Currently Married	Catholic	College(middle level) or below	less than 2000 GHS	Nurse/Midewife	1	0 No	bottom half	4 I strongly agree	2 I disagree	1 I strongly disagree	4 I strongly agree	4 I strongly agree	1 I strongly disagree	4 I strongly agree	4 I strongly agree									0.669721	27	23	bottom half	No change	0 to 5 years	Govt. Hospital
62	1 Female	40 to 59 years	All Single	Catholic	University or above	2000-3000 GHS	Nurse/Midewife	1	0 No	bottom half	1 I strongly disagree	2 I disagree	3 I agree	2 I disagree	2 I disagree	2 I disagree	2 I disagree	2 I disagree									0.895056	17	19	upper half	Upward mobility	More than 10 years	Govt. Hospital
63	1 Female	30 to 39	Currently Married	Methodist/Presby/Anglican/Other	University or above	less than 2000 GHS	Nurse/Midewife	2	1 Yes	upper half	1 I strongly disagree	1 I strongly disagree	2 I disagree	1 I strongly disagree	1 I strongly disagree	4 I strongly agree	2 I disagree	1 I strongly disagree									-0.00285236	10	16	upper half	Downward mobility	6 to 10 years	Govt. Hospital
64	1 Female	40 to 59 years	All Single	Catholic	University or above	2000-3000 GHS	Nurse/Midewife	3	1 Yes	bottom half									2 I disagree	3 I agree	2 I disagree	2 I disagree	2 I disagree	3 I agree	2 I disagree	2 I disagree	1.12011	17	17	bottom half	Upward mobility	More than 10 years	Govt. Hospital
65	1 Female	23 to 29 years	All Single	Catholic	College(middle level) or below	less than 2000 GHS	Nurse/Midewife	0	1 Yes	bottom half	2 I disagree	2 I disagree	2 I disagree	2 I disagree	2 I disagree	2 I disagree	2 I disagree	2 I disagree									1.04186	17	18	bottom half	Upward mobility	0 to 5 years	Govt. Hospital
66	1 Female	40 to 59 years	Currently Married	Catholic	College(middle level) or below	2000-3000 GHS	Nurse/Midewife	1	1 Yes	bottom half	2 I disagree	2 I disagree	3 I agree	2 I disagree	3 I agree	2 I disagree	3 I agree	2 I disagree									0.703028	20	17	bottom half	No change	More than 10 years	Govt. Hospital
67	1 Female	23 to 29 years	All Single	Methodist/Presby/Anglican/Other	College(middle level) or below	less than 2000 GHS	Nurse/Midewife	1	1 Yes	upper half	2 I disagree	2 I disagree	2 I disagree	2 I disagree	4 I strongly agree	4 I strongly agree	4 I strongly agree	4 I strongly agree									1.13149	21	19	upper half	Downward mobility	0 to 5 years	Govt. Hospital
68	1 Female	30 to 39	Currently Married	Catholic	College(middle level) or below	less than 2000 GHS	Nurse/Midewife	1	1 Yes	bottom half	2 I disagree	2 I disagree	2 I disagree	1 I strongly disagree	2 I disagree	2 I disagree	3 I agree	2 I disagree									0.138782	17	14	upper half	Upward mobility	0 to 5 years	Govt. Hospital
69	1 Female	30 to 39	All Single	Catholic	College(middle level) or below	less than 2000 GHS	Nurse/Midewife	1	0 No	bottom half									2 I disagree	2 I disagree	2 I disagree	2 I disagree	2 I disagree	2 I disagree	2 I disagree	2 I disagree	0.61014	17	17	bottom half	Upward mobility	0 to 5 years	Govt. Health Center/Disp
70	1 Female	30 to 39	Currently Married	Catholic	College(middle level) or below	2000-3000 GHS	Nurse/Midewife	3	1 Yes	upper half	2 I disagree	2 I disagree	2 I disagree	2 I disagree	3 I agree	2 I disagree	3 I agree	3 I agree									0.809578	20	20	upper half	No change	More than 10 years	Govt. Health Center/Disp
71	1 Female	30 to 39	Currently Married	Catholic	College(middle level) or below	less than 2000 GHS	Nurse/Midewife	2	0 No	bottom half	3 I agree	2 I disagree	2 I disagree	2 I disagree	2 I disagree	3 I agree	2 I disagree	3 I agree									1.09982	18	17	bottom half	Upward mobility	More than 10 years	Govt. Health Center/Disp
72	1 Female	40 to 59 years	Currently Married	Catholic	College(middle level) or below	less than 2000 GHS	Nurse/Midewife	3	0 No	bottom half	4 I strongly agree	3 I agree	3 I agree	1 I strongly disagree	2 I disagree	4 I strongly agree	4 I strongly agree	2 I disagree									1.28479	20	17	bottom half	No change	More than 10 years	Govt. Health Center/Disp
73	1 Female	30 to 39	Currently Married	Catholic	College(middle level) or below	less than 2000 GHS	Nurse/Midewife	4	1 Yes	bottom half	2 I disagree	2 I disagree	2 I disagree	2 I disagree	3 I agree	3 I agree	3 I agree	2 I disagree									-0.0544674	18	18	upper half	Upward mobility	6 to 10 years	Govt. Health Center/Disp
74	1 Female	30 to 39	Currently Married	Methodist/Presby/Anglican/Other	College(middle level) or below	less than 2000 GHS	Nurse/Midewife	2	1 Yes	bottom half	3 I agree	2 I disagree	3 I agree	2 I disagree	2 I disagree	1 I strongly disagree	4 I strongly agree	3 I agree									-0.154197	23	17	upper half	Upward mobility	6 to 10 years	Govt. Hospital
75	1 Female	23 to 29 years	Currently Married	Catholic	College(middle level) or below	less than 2000 GHS	Nurse/Midewife	1	1 Yes	bottom half	4 I strongly agree	4 I strongly agree	1 I strongly disagree	2 I disagree	4 I strongly agree	2 I disagree	1 I strongly disagree	2 I disagree									0.49421	21	18	bottom half	No change	6 to 10 years	Govt. Hospital
76	1 Female	30 to 39	Currently Married	Methodist/Presby/Anglican/Other	College(middle level) or below	less than 2000 GHS	Nurse/Midewife	2	1 Yes	bottom half	2 I disagree	2 I disagree	2 I disagree	2 I disagree	3 I agree	3 I agree	2 I disagree	2 I disagree									0.78886	17	17	bottom half	Downward mobility	6 to 10 years	Govt. Hospital
77	1 Female	40 to 59 years	Currently Married	Catholic	University or above	2000-3000 GHS	Nurse/Midewife	3	1 Yes	bottom half	2 I disagree	2 I disagree	2 I disagree	2 I disagree	3 I agree	3 I agree	3 I agree	2 I disagree									0.600161	18	20	upper half	Upward mobility	6 to 10 years	Govt. Hospital
78	1 Female	23 to 29 years	All Single	Catholic	College(middle level) or below	less than 2000 GHS	Nurse/Midewife	0	1 Yes	upper half	4 I strongly agree	1 I strongly disagree	1 I strongly disagree	1 I strongly disagree	4 I strongly agree	4 I strongly agree	4 I strongly agree	4 I strongly agree									1.22079	20	18	upper half	Upward mobility	0 to 5 years	Govt. Hospital
79	1 Female	30 to 39	Currently Married	Catholic	College(middle level) or below	less than 2000 GHS	Nurse/Midewife	2	0 No	upper half	2 I disagree	1 I strongly disagree	3 I agree	2 I disagree	2 I disagree	1 I strongly disagree	2 I disagree	2 I disagree									1.41287	18	12	upper half	Upward mobility	0 to 5 years	Govt. Hospital
80	1 Female	23 to 29 years	Currently Married	Catholic	College(middle level) or below	less than 2000 GHS	Nurse/Midewife	2	1 Yes	upper half									2 I disagree	3 I agree	3 I agree	2 I disagree	2 I disagree	3 I agree	3 I agree	3 I agree	-0.0206237	21	20	bottom half	Downward mobility	0 to 5 years	Govt. Hospital
81	1 Female	30 to 39	Currently Married	Catholic	College(middle level) or below	less than 2000 GHS	Nurse/Midewife	1	0 No	upper half	3 I agree	3 I agree	2 I disagree	2 I disagree	3 I agree	3 I agree	3 I agree	3 I agree									0.694552	21	20	upper half	Upward mobility	0 to 5 years	Govt. Hospital
82	1 Female	30 to 39	Currently Married	Catholic	College(middle level) or below	2000-3000 GHS	Nurse/Midewife	3	0 No	bottom half									2 I disagree	3 I agree	2 I disagree	2 I disagree	3 I agree	3 I agree	3 I agree	3 I agree	0.371066	20	20	bottom half	No change	0 to 5 years	Govt. Hospital
83	1 Female	23 to 29 years	Currently Married	Methodist/Presby/Anglican/Other	College(middle level) or below	less than 2000 GHS	Nurse/Midewife	1	0 No	bottom half	2 I disagree	2 I disagree	3 I agree	2 I disagree	3 I agree	3 I agree	2 I disagree	2 I disagree									0.904976	18	17	upper half	Upward mobility	0 to 5 years	Govt. Hospital
84	1 Female	23 to 29 years	All Single	Catholic	College(middle level) or below	less than 2000 GHS	Nurse/Midewife	0	0 No	upper half	4 I strongly agree	2 I disagree	3 I agree	1 I strongly disagree	1 I strongly disagree	3 I agree	1 I strongly disagree	2 I disagree									1.0536	16	11	upper half	No change	0 to 5 years	Govt. Health Center/Disp
85	1 Female	30 to 39	Currently Married	Catholic	College(middle level) or below	less than 2000 GHS	Wardaid/assistant/others	3	1 Yes	upper half	4 I strongly agree	3 I agree	2 I disagree	2 I disagree	3 I agree	3 I agree	3 I agree	3 I agree									0.483551	22	22	upper half	No change	More than 10 years	Govt. Health Center/Disp
86	1 Female	30 to 39	All Single	Catholic	College(middle level) or below	less than 2000 GHS	Nurse/Midewife	1	1 Yes	upper half	1 I strongly disagree	3 I agree	2 I disagree	1 I strongly disagree	2 I disagree	2 I disagree	2 I disagree	2 I disagree									1.05612	16	16	upper half	Upward mobility	6 to 10 years	Govt. Health Center/Disp
87	1 Female	40 to 59 years	Currently Married	Catholic	College(middle level) or below	2000-3000 GHS	Nurse/Midewife	3	1 Yes	bottom half	2 I disagree	2 I disagree	3 I agree	2 I disagree	3 I agree	2 I disagree	2 I disagree	2 I disagree									0.477805	19	23	upper half	Upward mobility	6 to 10 years	Govt. Health Center/Disp
88	1 Female	30 to 39	Currently Married	Catholic	College(middle level) or below	2000-3000 GHS	Nurse/Midewife	4	0 No	bottom half	4 I strongly agree	4 I strongly agree	4 I strongly agree	1 I strongly disagree	4 I strongly agree	2 I disagree	4 I strongly agree	4 I strongly agree									1.16632	28	23	bottom half	Upward mobility	More than 10 years	Govt. Health Center/Disp
89	1 Female	30 to 39	Currently Married	Catholic	College(middle level) or below	less than 2000 GHS	Nurse/Midewife	2	0 No	bottom half									2 I disagree	4 I strongly agree	2 I disagree	1 I strongly disagree	3 I agree	4 I strongly agree	1 I strongly disagree	4 I strongly agree	0.749065	20	18	upper half	Upward mobility	0 to 5 years	Govt. Health Center/Disp
90	0 Male	30 to 39	Currently Married	Catholic	College(middle level) or below	2000-3000 GHS	Nurse/Midewife	2	0 No	upper half	3 I agree	3 I agree	3 I agree	1 I strongly disagree	2 I disagree	3 I agree	1 I strongly disagree	2 I disagree									1.4126	17	14	upper half	No change	More than 10 years	Govt. Health Center/Disp
91	1 Female	30 to 39	All Single	Catholic	College(middle level) or below	2000-3000 GHS	Nurse/Midewife	1	1 Yes	bottom half									2 I disagree	1 I strongly disagree	2 I disagree	1 I strongly disagree	4 I strongly agree	4 I strongly agree	3 I agree	1 I strongly disagree	0.580735	22	15	bottom half	No change	More than 10 years	Govt. Health Center/Disp
92	1 Female	23 to 29 years	Currently Married	Catholic	College(middle level) or below	less than 2000 GHS	Nurse/Midewife	1	1 Yes	bottom half	1 I strongly disagree	2 I disagree	2 I disagree	1 I strongly disagree	2 I disagree	3 I agree	2 I disagree	2 I disagree									0.740933	14	15	upper half	Upward mobility	0 to 5 years	Govt. Health Center/Disp
93	1 Female	30 to 39	All Single	Catholic	University or above	less than 2000 GHS	Nurse/Midewife	0	1 Yes	upper half									2 I disagree	2 I disagree	2 I disagree	2 I disagree	2 I disagree	3 I agree	2 I disagree	2 I disagree	1.00551	18	16	upper half	No change	More than 10 years	Govt. Health Center/Disp
94	1 Female	30 to 39	Currently Married	Catholic	College(middle level) or below	less than 2000 GHS	Nurse/Midewife	2	1 Yes	bottom half	2 I disagree	2 I disagree	2 I disagree	1 I strongly disagree	1 I strongly disagree	4 I strongly agree	1 I strongly disagree	1 I strongly disagree									1.31375	11	8	bottom half	No change	More than 10 years	Govt. Health Center/Disp
95	1 Female	40 to 59 years	All Single	Catholic	College(middle level) or below	2000-3000 GHS	Wardaid/assistant/others	2	1 Yes	upper half									1 I strongly disagree	2 I disagree	1 I strongly disagree	1 I strongly disagree	4 I strongly agree	4 I strongly agree	4 I strongly agree	3 I agree	1.22186	17	17	upper half	No change	More than 10 years	Govt. Health Center/Disp
96	1 Female	40 to 59 years	Currently Married	Catholic	College(middle level) or below	2000-3000 GHS	Nurse/Midewife	3	1 Yes	bottom half									4 I strongly agree	2 I disagree	2 I disagree	2 I disagree	3 I agree	3 I agree	2 I disagree	3 I agree	1.05854	17	20	bottom half	Upward mobility	More than 10 years	Govt. Health Center/Disp
97	1 Female	23 to 29 years	Currently Married	Catholic	College(middle level) or below	less than 2000 GHS	Nurse/Midewife	0	1 Yes	upper half	2 I disagree	2 I disagree	3 I agree	2 I disagree	1 I strongly disagree	2 I disagree	2 I disagree	2 I disagree									1.3855	17	15	upper half	Upward mobility	0 to 5 years	Govt. Hospital
98	1 Female	30 to 39	All Single	Catholic	College(middle level) or below	2000-3000 GHS	Nurse/Midewife	0	1 Yes	upper half									1 I strongly disagree	1 I strongly disagree	4 I strongly agree	3 I agree	1 I strongly disagree	3 I agree	1 I strongly disagree	2 I disagree	0.435113	18	15	upper half	No change	0 to 5 years	Govt. Hospital
99	1 Female	23 to 29 years	Currently Married	Catholic	College(middle level) or below	less than 2000 GHS	Nurse/Midewife	1	1 Yes	bottom half									2 I disagree	1 I strongly disagree	1 I strongly disagree	1 I strongly disagree	1 I strongly disagree	2 I disagree	2 I disagree	1 I strongly disagree	0.842845	18	12	upper half	Upward mobility	0 to 5 years	Govt. Hospital
100	1 Female	23 to 29 years	All Single	Catholic	College(middle level) or below	less than 2000 GHS	Nurse/Midewife	0	0 No	bottom half	1 I strongly disagree	1 I strongly disagree	3 I agree	1 I strongly disagree	2 I disagree	4 I strongly agree	1 I strongly disagree	1 I strongly disagree									0.482267	11	15	upper half	Upward mobility	0 to 5 years	Govt. Hospital
101	1 Female	30 to 39	Currently Married	Catholic	University or above	less than 2000 GHS	Nurse/Midewife	0	1 Yes	bottom half	3 I agree	2 I disagree	3 I agree	2 I disagree	2 I disagree	3 I agree	2 I disagree	2 I disagree									1.2336	18	19	upper half	Upward mobility	More than 10 years	Govt. Hospital
102	1 Female	40 to 59 years	Currently Married	Catholic	University or above	2000-3000 GHS	Nurse/Midewife	4	0 No	upper half									2 I disagree	3 I agree	3 I agree	2 I disagree	3 I agree	4 I strongly agree	3 I agree	3 I agree	0.883812	21	20	upper half	Upward mobility	More than 10 years	Govt. Hospital
103	1 Female	30 to 39	Currently Married	Catholic	College(middle level) or below	less than 2000 GHS	Nurse/Midewife	2	1 Yes	bottom half									2 I disagree	3 I agree	2 I disagree	2 I disagree	3 I agree	4 I strongly agree	3 I agree	3 I agree	0.0945894	19	19	upper half	Upward mobility	6 to 10 years	Govt. Hospital
104	1 Female	30 to 39	All Single	Catholic	College(middle level) or below	less than 2000 GHS	Nurse/Midewife	0	0 No	bottom half									3 I agree	2 I disagree	3 I agree	1 I strongly disagree	2 I disagree	3 I agree	3 I agree	2 I disagree	-0.372717	17	18	bottom half	Upward mobility	6 to 10 years	Govt. Hospital
105	1 Female	23 to 29 years	Currently Married	Catholic	College(middle level) or below	less than 2000 GHS	Nurse/Midewife	1	0 No	bottom half									3 I agree	2 I disagree	2 I disagree	2 I disagree	2 I disagree	3 I agree	3 I agree	2 I disagree	-0.465245	17	18	bottom half	Upward mobility	0 to 5 years	Govt. Hospital
106	1 Female	23 to 29 years	Currently Married	Catholic	College(middle level) or below	less than 2000 GHS	Nurse/Midewife	0	0 No	upper half									1 I strongly disagree	1 I strongly disagree	1 I strongly disagree	1 I strongly disagree	4 I strongly agree	3 I agree	3 I agree	2 I disagree	0.131301	19	15	upper half	Upward mobility	0 to 5 years	Govt. Hospital
107	1 Female	30 to 39	Currently Married	Catholic	College(middle level) or below	less than 2000 GHS	Nurse/Midewife	2	1 Yes	bottom half	2 I disagree	2 I disagree	2 I disagree	1 I strongly disagree	1 I strongly disagree	3 I agree	3 I agree	1 I strongly disagree									0.0243685	14	16	bottom half	Upward mobility	0 to 5 years	Govt. Hospital
108	1 Female	30 to 39	Currently Married	Methodist/Presby/Anglican/Other	College(middle level) or below	2000-3000 GHS	Nurse/Midewife	1	1 Yes	bottom half	1 I strongly disagree	1 I strongly disagree	1 I strongly disagree	1 I strongly disagree	2 I disagree	4 I strongly agree	4 I strongly agree	1 I strongly disagree									-0.1009	12	18	upper half	Upward mobility	0 to 5 years	Govt. Hospital
109	1 Female	30 to 39	Currently Married	Catholic	College(middle level) or below	less than 2000 GHS	Nurse/Midewife	2	1 Yes	bottom half	4 I strongly agree	1 I strongly disagree	1 I strongly disagree	1 I strongly disagree	1 I strongly disagree	99 Refused to answer	1 I strongly disagree	1 I strongly disagree									0.612266		10	bottom half	Upward mobility	0 to 5 years	Govt. Hospital
110	1 Female	40 to 59 years	Currently Married	Methodist/Presby/Anglican/Other	University or above	2000-3000 GHS	Nurse/Midewife	3	1 Yes	bottom half									1 I strongly disagree	2 I disagree	2 I disagree	2 I disagree	4 I strongly agree	3 I agree	1 I strongly disagree	1 I strongly disagree	1.09949	16	15	bottom half	Upward mobility	More than 10 years	Govt. Hospital
111	1 Female	23 to 29 years	Currently Married	Catholic	College(middle level) or below	less than 2000 GHS	Nurse/Midewife	1	0 No	bottom half	2 I disagree	4 I strongly agree	1 I strongly disagree	1 I strongly disagree	1 I strongly disagree	2 I disagree	2 I disagree	4 I strongly agree									0.942991	18	22	upper half	Upward mobility	0 to 5 years	Govt. Hospital
112	1 Female	23 to 29 years	Currently Married	Methodist/Presby/Anglican/Other	College(middle level) or below	less than 2000 GHS	Nurse/Midewife	28	1 Yes	upper half	2 I disagree	2 I disagree	3 I agree	2 I disagree	2 I disagree	3 I agree	2 I disagree	2 I disagree									0.298878	17	16	upper half	No change	0 to 5 years	Govt. Hospital
113	1 Female	23 to 29 years	Currently Married	Catholic	College(middle level) or below	less than 2000 GHS	Nurse/Midewife	1	0 No	bottom half									2 I disagree	2 I disagree	2 I disagree	2 I disagree	3 I agree	3 I agree	2 I disagree	2 I disagree	0.891914	16	17	upper half	Upward mobility	0 to 5 years	Govt. Hospital
114	1 Female	23 to 29 years	Currently Married	Catholic	College(middle level) or below	less than 2000 GHS	Nurse/Midewife	1	1 Yes	upper half									3 I agree	2 I disagree	2 I disagree	2 I disagree	3 I agree	4 I strongly agree	3 I agree	2 I disagree	0.574068	19	18	upper half	Upward mobility	0 to 5 years	Govt. Hospital
115	1 Female	30 to 39	Currently Married	Catholic	University or above	2000-3000 GHS	Nurse/Midewife	3	1 Yes	upper half									2 I disagree	2 I disagree	2 I disagree	2 I disagree	2 I disagree	4 I strongly agree	2 I disagree	1 I strongly disagree	1.35397	16	14	upper half	Upward mobility	More than 10 years	Govt. Hospital
116	1 Female	23 to 29 years	Currently Married	Methodist/Presby/Anglican/Other	College(middle level) or below	less than 2000 GHS	Nurse/Midewife	1	0 No	bottom half									1 I strongly disagree	2 I disagree	3 I agree	2 I disagree	2 I disagree	3 I agree	3 I agree	2 I disagree	0.372595	17	17	bottom half	No change	0 to 5 years	Govt. Hospital
117	1 Female	23 to 29 years	Currently Married	Catholic	College(middle level) or below	less than 2000 GHS	Nurse/Midewife	1	0 No	bottom half	1 I strongly disagree	1 I strongly disagree	1 I strongly disagree	1 I strongly disagree	3 I agree	1 I strongly disagree	1 I strongly disagree	1 I strongly disagree									0.890916	13	14	upper half	Upward mobility	0 to 5 years	Govt. Hospital
118	1 Female	40 to 59 years	All Single	Catholic	University or above	less than 2000 GHS	Nurse/Midewife	0	1 Yes	upper half	1 I strongly disagree	1 I strongly disagree	1 I strongly disagree	2 I disagree	2 I disagree	3 I agree	1 I strongly disagree	1 I strongly disagree									0.0789942	11	13	upper half	Downward mobility	More than 10 years	Govt. Hospital
119	1 Female	40 to 59 years	Currently Married	Catholic	College(middle level) or below	less than 2000 GHS	Wardaid/assistant/others	3	1 Yes	upper half									3 I agree	3 I agree	3 I agree	3 I agree	2 I disagree	3 I agree	3 I agree	2 I disagree	0.105907	23	21	upper half	Downward mobility	More than 10 years	Govt. Hospital
120	1 Female	30 to 39	Currently Married	Catholic	College(middle level) or below	less than 2000 GHS	Nurse/Midewife	3	1 Yes	upper half									1 I strongly disagree	1 I strongly disagree	3 I agree	1 I strongly disagree	3 I agree	4 I strongly agree	2 I disagree	2 I disagree	0.0827567	21	14	upper half	No change	0 to 5 years	Govt. Hospital
121	1 Female	30 to 39	Currently Married	Methodist/Presby/Anglican/Other	College(middle level) or below	less than 2000 GHS	Nurse/Midewife	3	1 Yes	upper half									1 I strongly disagree	1 I strongly disagree	1 I strongly disagree	1 I strongly disagree	4 I strongly agree	4 I strongly agree	4 I strongly agree	1 I strongly disagree	0.900295	21	14	upper half	No change	6 to 10 years	Govt. Hospital
122	1 Female	23 to 29 years	Currently Married	Catholic	College(middle level) or below	less than 2000 GHS	Nurse/Midewife	0	0 No	bottom half	3 I agree	2 I disagree	2 I disagree	2 I disagree	2 I disagree	4 I strongly agree	4 I strongly agree	3 I agree									0.635968	19	17	bottom half	Upward mobility	0 to 5 years	Govt. Hospital
123	1 Female	30 to 39	Currently Married	Catholic	College(middle level) or below	less than 2000 GHS	Nurse/Midewife	2	1 Yes	bottom half	2 I disagree	2 I disagree	3 I agree	2 I disagree	2 I disagree	3 I agree	2 I disagree	2 I disagree									0.849674	17	16	bottom half	Upward mobility	6 to 10 years	Govt. Hospital
124	1 Female	30 to 39	Currently Married	Catholic	University or above	less than 2000 GHS	Nurse/Midewife	2	1 Yes	bottom half	2 I disagree	4 I strongly agree	2 I disagree	1 I strongly disagree	2 I disagree	3 I agree	1 I strongly disagree	2 I disagree									0.620377	16	16	upper half	Upward mobility	6 to 10 years	Govt. Hospital
125	1 Female	30 to 39	Currently Married	Methodist/Presby/Anglican/Other	College(middle level) or below	less than 2000 GHS	Nurse/Midewife	3	0 No	bottom half									3 I agree	3 I agree	2 I disagree	2 I disagree	2 I disagree	3 I agree	3 I agree	3 I agree	1.14188	19	20	upper half	Upward mobility	6 to 10 years	Govt. Hospital
126	1 Female	30 to 39	Currently Married	Catholic	College(middle level) or below	less than 2000 GHS	Nurse/Midewife	3	1 Yes	bottom half	2 I disagree	3 I agree	3 I agree	2 I disagree	3 I agree	3 I agree	2 I disagree	2 I disagree									0.897654	19	18	bottom half	Upward mobility	6 to 10 years	Govt. Hospital
127	1 Female	30 to 39	All Single	Catholic	College(middle level) or below	less than 2000 GHS	Nurse/Midewife	0	1 Yes	bottom half	4 I strongly agree	3 I agree	2 I disagree	2 I disagree	3 I agree	4 I strongly agree	3 I agree	2 I disagree									1.0561	20		upper half	Upward mobility	0 to 5 years	Govt. Hospital
128	1 Female	30 to 39	All Single	Catholic	College(middle level) or below	2000-3000 GHS	Nurse/Midewife	1	0 No	upper half									1 I strongly disagree	2 I disagree	3 I agree	2 I disagree	2 I disagree	4 I strongly agree	2 I disagree	2 I disagree	0.502082	17	15	upper half	No change	6 to 10 years	Govt. Hospital
129	1 Female	30 to 39	Currently Married	Catholic	College(middle level) or below	less than 2000 GHS	Nurse/Midewife	2	0 No	upper half	3 I agree	2 I disagree	2 I disagree	2 I disagree	4 I strongly agree	4 I strongly agree	1 I strongly disagree	2 I disagree									1.06669	17	16	upper half	Upward mobility	6 to 10 years	Govt. Hospital
130	1 Female	30 to 39	Currently Married	Catholic	College(middle level) or below	2000-3000 GHS	Nurse/Midewife	3	0 No	bottom half	1 I strongly disagree	1 I strongly disagree	1 I strongly disagree	2 I disagree	2 I disagree	4 I strongly agree	2 I disagree	2 I disagree									0.919952	12	18	bottom half	Upward mobility	More than 10 years	Govt. Hospital
131	1 Female	30 to 39	Currently Married	Catholic	College(middle level) or below	less than 2000 GHS	Nurse/Midewife	1	1 Yes	bottom half	3 I agree	2 I disagree	3 I agree	2 I disagree	2 I disagree	2 I disagree	3 I agree	2 I disagree									0.526347	20	18	upper half	Upward mobility	6 to 10 years	Govt. Hospital
132	1 Female	40 to 59 years	Currently Married	Catholic	College(middle level) or below	2000-3000 GHS	Nurse/Midewife	2	1 Yes	upper half	2 I disagree	2 I disagree	2 I disagree	2 I disagree	2 I disagree	3 I agree	3 I agree	3 I agree									1.4345	18	19	upper half	Downward mobility	6 to 10 years	Govt. Hospital
133	1 Female	30 to 39	Currently Married	Catholic	College(middle level) or below	less than 2000 GHS	Nurse/Midewife	2	0 No	bottom half	2 I disagree	1 I strongly disagree	2 I disagree	2 I disagree	2 I disagree	4 I strongly agree	1 I strongly disagree	1 I strongly disagree									0.68336	12	14	upper half	Upward mobility	6 to 10 years	Govt. Hospital
134	1 Female	30 to 39	Currently Married	Catholic	University or above	2000-3000 GHS	Nurse/Midewife	1	1 Yes	bottom half	1 I strongly disagree	1 I strongly disagree	2 I disagree	1 I strongly disagree	1 I strongly disagree	3 I agree	1 I strongly disagree	1 I strongly disagree									0.267676	10	8	bottom half	Upward mobility	More than 10 years	Govt. Hospital
135	1 Female	30 to 39	All Single	Catholic	College(middle level) or below	less than 2000 GHS	Nurse/Midewife	0	0 No	bottom half	1 I strongly disagree	2 I disagree	2 I disagree	2 I disagree	1 I strongly disagree	2 I disagree	2 I disagree	2 I disagree									1.20135	15	18	bottom half	Upward mobility	6 to 10 years	Govt. Hospital
136	1 Female	23 to 29 years	All Single	Catholic	College(middle level) or below	2000-3000 GHS	Nurse/Midewife	0	0 No	bottom half	3 I agree	2 I disagree	3 I agree	2 I disagree	2 I disagree	2 I disagree	3 I agree	3 I agree									1.15085	21	18	upper half	Upward mobility	0 to 5 years	Govt. Hospital
137	1 Female	30 to 39	Currently Married	Catholic	College(middle level) or below	2000-3000 GHS	Nurse/Midewife	1	0 No	bottom half	2 I disagree	2 I disagree	3 I agree	2 I disagree	3 I agree	2 I disagree	3 I agree	2 I disagree									0.937949	20	20	upper half	Upward mobility	0 to 5 years	Govt. Hospital
138	1 Female	30 to 39	Currently Married	Catholic	College(middle level) or below	less than 2000 GHS	Nurse/Midewife	2	1 Yes	bottom half									2 I disagree	2 I disagree	2 I disagree	2 I disagree	2 I disagree	3 I agree	3 I agree	2 I disagree	1.10977	18	17	upper half	Upward mobility	More than 10 years	Govt. Hospital
139	1 Female	40 to 59 years	Currently Married	Catholic	College(middle level) or below	2000-3000 GHS	Nurse/Midewife	3	1 Yes	bottom half	2 I disagree	2 I disagree	2 I disagree	2 I disagree	3 I agree	4 I strongly agree	2 I disagree	2 I disagree									0.765342	16	17	bottom half	Upward mobility	More than 10 years	Govt. Hospital
140	1 Female	30 to 39	All Single	Catholic	University or above	2000-3000 GHS	Nurse/Midewife	0	1 Yes	upper half	1 I strongly disagree	1 I strongly disagree	1 I strongly disagree	1 I strongly disagree	1 I strongly disagree	3 I agree	2 I disagree	2 I disagree									1.09631	11	16	upper half	Upward mobility	6 to 10 years	Govt. Hospital
141	1 Female	30 to 39	Currently Married	Catholic	College(middle level) or below	less than 2000 GHS	Nurse/Midewife	2	1 Yes	bottom half									2 I disagree	3 I agree	2 I disagree	2 I disagree	2 I disagree	4 I strongly agree	3 I agree	2 I disagree	0.367268	20	17	upper half	Upward mobility	6 to 10 years	Govt. Hospital
142	1 Female	30 to 39	Currently Married	Catholic	College(middle level) or below	2000-3000 GHS	Nurse/Midewife	0	1 Yes	upper half	2 I disagree	2 I disagree	2 I disagree	2 I disagree	2 I disagree	3 I agree	2 I disagree	2 I disagree									0.60085	16	16	upper half	Upward mobility	0 to 5 years	Govt. Hospital
143	1 Female	30 to 39	Currently Married	Catholic	College(middle level) or below	less than 2000 GHS	Nurse/Midewife	2	1 Yes	bottom half									4 I strongly agree	3 I agree	3 I agree	2 I disagree	2 I disagree	4 I strongly agree	4 I strongly agree	4 I strongly agree	1.00747	18	23	upper half	Upward mobility	6 to 10 years	Govt. Hospital
144	1 Female	30 to 39	Currently Married	Catholic	College(middle level) or below	less than 2000 GHS	Nurse/Midewife	3	1 Yes	bottom half	1 I strongly disagree	1 I strongly disagree	1 I strongly disagree	1 I strongly disagree	4 I strongly agree	4 I strongly agree	1 I strongly disagree	1 I strongly disagree									0.508872	11	15	upper half	Upward mobility	More than 10 years	Govt. Health Center/Disp
145	1 Female	30 to 39	Currently Married	Catholic	University or above	less than 2000 GHS	Nurse/Midewife	2	1 Yes	bottom half	1 I strongly disagree	1 I strongly disagree	1 I strongly disagree	1 I strongly disagree	1 I strongly disagree	3 I agree	1 I strongly disagree	1 I strongly disagree									0.598607	9	9	upper half	Upward mobility	More than 10 years	Govt. Health Center/Disp
146	1 Female	40 to 59 years	Currently Married	Catholic	College(middle level) or below	2000-3000 GHS	Nurse/Midewife	3	0 No	bottom half	2 I disagree	3 I agree	3 I agree	2 I disagree	3 I agree	2 I disagree	3 I agree	4 I strongly agree									1.14086	23	19	bottom half	Upward mobility	More than 10 years	Govt. Health Center/Disp
147	1 Female	30 to 39	All Single	Catholic	College(middle level) or below	less than 2000 GHS	Wardaid/assistant/others	0	1 Yes	bottom half	3 I agree	1 I strongly disagree	1 I strongly disagree	2 I disagree	3 I agree	2 I disagree	3 I agree	3 I agree									0.710527	19	21	bottom half	Upward mobility	0 to 5 years	Govt. Health Center/Disp
148	1 Female	30 to 39	All Single	Catholic	University or above	less than 2000 GHS	Nurse/Midewife	1	0 No	bottom half	3 I agree	2 I disagree	3 I agree	2 I disagree	2 I disagree	3 I agree	2 I disagree	2 I disagree									0.860514	18	15	bottom half	No change	More than 10 years	Govt. Hospital
149	1 Female	30 to 39	Currently Married	Catholic	College(middle level) or below	less than 2000 GHS	Nurse/Midewife	3	1 Yes	bottom half	4 I strongly agree	4 I strongly agree	3 I agree	1 I strongly disagree	4 I strongly agree	4 I strongly agree	4 I strongly agree	1 I strongly disagree									0.990529	22	27	upper half	Upward mobility	6 to 10 years	Govt. Health Center/Disp
150	1 Female	23 to 29 years	Currently Married	Catholic	College(middle level) or below	less than 2000 GHS	Nurse/Midewife	0	0 No	bottom half	3 I agree	4 I strongly agree	3 I agree	4 I strongly agree	3 I agree	2 I disagree	3 I agree	2 I disagree									0.211236	25	20	bottom half	No change	0 to 5 years	Govt. Health Center/Disp
